# Supplementary material for: Genetic variability in a Brazilian apple germplasm collection with low chilling requirements
Source: PeerJ. 2019 Jan 21;6:e6265. doi: 10.7717/peerj.6265 (PMC6345217; doi:10.7717/peerj.6265)
Supplement: Supplemental Information 1 — Raw data with the binary data obtained with the reading of the gels obtained with the nine ISSR primers in the 60 apple genotypes. [file peerj-07-6265-s001.xls]

## Sheet: Sheet1
	807_230	807_246	807_258	807_300	807_369	807_492	807_520	807_615	807_680	807_800	807_861	807_950	807_1000	807_1200	807_2000	815_230	815_260	815_300	815_370	815_400	815_480	815_580	815_590	815_680	815_800	815_861	817_492	817_861	817_900	817_1007	817_1230	823_300	823_350	823_861	823_984	823_1200	826_300	826_320	826_380	826_400	834_200	834_246	834_260	834_300	834_350	834_369	843_340	843_300	843_400
31-80-5	0	0	1	0	0	1	1	0	1	0	1	1	1	1	0	0	0	1	1	0	1	0	0	0	0	0	9	9	9	9	9	1	0	1	0	0	0	1	1	0	1	1	0	1	0	1	0	1	0
52-80-2	0	0	1	0	0	1	1	0	1	0	1	1	0	0	0	1	1	1	1	1	1	0	1	0	1	0	9	9	9	9	9	1	1	1	0	0	0	0	0	0	1	1	0	0	1	1	0	1	0
9-80-12	0	0	1	0	0	1	0	0	1	0	1	0	1	1	0	1	1	1	1	1	1	0	1	1	0	0	0	1	1	0	0	1	1	1	1	0	1	1	1	1	1	1	0	1	0	1	0	1	0
13-80-1	0	0	1	0	0	1	1	0	1	0	1	0	1	1	0	1	1	1	1	1	1	0	1	1	1	1	0	1	1	1	0	1	1	1	1	1	1	0	0	1	1	1	0	1	0	1	0	1	0
303-81-27	0	0	1	0	0	0	0	0	1	0	1	0	1	1	0	1	0	1	0	0	0	1	1	1	0	1	0	0	1	1	0	1	1	1	1	1	0	0	0	0	1	1	0	1	1	1	0	1	0
30-80-63	0	0	1	0	0	0	0	0	1	0	0	0	0	0	0	1	0	1	0	0	0	1	1	1	0	1	0	1	1	1	0	1	1	1	1	1	1	1	1	1	0	0	0	1	0	1	0	1	0
78-80-11	0	0	1	0	0	0	0	0	1	0	1	0	0	1	0	1	1	1	0	0	0	0	1	1	0	1	0	1	1	1	0	1	1	0	0	0	1	0	1	0	1	1	0	1	1	1	0	1	0
28-80-66	0	0	0	0	0	0	0	0	0	0	1	1	0	1	0	0	0	1	0	0	0	0	1	0	0	0	0	0	1	1	0	1	0	1	1	1	0	0	0	0	1	1	0	0	0	1	0	1	0
EVA	0	0	0	0	0	1	1	0	0	0	1	1	0	0	0	1	0	1	0	1	0	0	0	0	0	0	0	0	1	1	0	1	0	1	1	1	0	0	0	0	1	1	0	1	0	1	0	1	0
284-81-21	0	0	0	0	0	0	0	0	0	0	1	1	0	0	0	1	0	1	1	1	0	1	1	1	0	1	0	1	1	1	0	1	0	1	1	1	0	0	1	1	1	1	0	1	0	1	0	1	0
307-81-7	0	1	0	1	0	0	1	1	1	0	1	1	1	1	0	0	0	1	1	0	1	0	0	0	0	0	0	0	0	0	0	1	1	0	0	0	1	0	1	1	1	1	0	1	0	1	0	1	0
1-80-168	0	1	0	0	1	0	1	0	1	0	1	1	1	1	0	0	0	1	1	1	1	1	1	1	1	1	0	0	1	1	1	1	0	0	1	1	1	0	1	0	1	1	0	1	0	1	0	1	0
1-80-255	0	1	0	1	1	0	0	1	1	1	0	0	1	1	0	0	0	1	1	1	1	1	1	0	1	1	0	0	1	0	0	0	0	1	1	1	1	1	1	1	1	1	0	0	1	1	0	1	0
MALUS-44	0	0	0	0	0	0	0	1	0	0	0	0	0	1	0	0	0	1	0	0	0	1	1	0	0	0	1	1	0	0	1	1	1	1	0	1	1	1	1	1	1	1	0	0	1	1	0	1	0
26-80-77	0	1	0	1	0	0	1	1	1	1	0	1	1	1	0	0	0	1	0	0	0	1	1	0	1	1	1	1	1	1	1	1	1	0	0	0	1	0	0	0	1	1	0	0	0	1	1	1	1
15-80-24	0	1	0	1	0	0	1	1	1	0	0	1	1	1	0	1	0	1	1	0	0	0	0	0	1	0	1	1	0	1	1	1	1	0	1	0	0	0	0	0	1	1	0	0	0	1	0	1	0
27-80-54	0	0	0	0	0	0	1	0	0	0	0	1	0	0	0	1	1	1	1	0	0	1	1	0	0	0	1	1	1	1	1	0	1	1	1	0	0	0	1	1	1	1	0	1	0	1	1	1	0
85-80-12	0	1	0	0	0	0	1	1	1	0	0	0	1	0	0	0	0	1	0	0	1	1	1	0	1	1	0	0	1	1	1	0	0	1	1	1	1	1	1	1	1	1	0	0	1	1	0	1	0
MALUS-16	0	1	0	1	0	0	1	1	1	0	0	0	1	1	0	1	0	1	0	0	0	1	1	0	1	0	0	1	1	1	1	0	0	0	0	0	1	1	1	1	1	1	0	1	0	1	1	1	1
310-81-9	0	1	0	1	0	0	1	1	1	0	0	1	1	1	0	1	0	1	1	0	1	1	1	0	1	0	1	0	1	1	1	1	0	0	1	0	1	0	0	0	1	1	0	0	0	1	0	1	0
53-80-154	0	1	0	0	0	0	1	1	0	0	0	1	1	1	0	0	0	1	1	0	1	0	1	0	1	0	1	0	0	1	1	1	1	0	0	0	1	1	1	1	1	1	0	0	0	1	0	1	1
6-80-28	0	1	0	1	0	0	1	0	0	0	0	0	0	1	0	1	0	1	0	0	0	0	1	0	0	0	0	1	1	1	1	1	0	0	0	0	1	0	1	1	1	1	0	1	0	1	0	1	0
28-80-14	0	0	0	1	0	0	0	0	0	1	0	1	0	1	0	0	0	1	0	0	0	1	1	0	0	1	0	1	1	1	1	1	0	1	1	1	1	1	1	1	1	1	0	0	0	1	0	1	1
2-80-33	0	0	1	0	1	0	1	1	0	1	0	1	1	0	0	0	0	1	0	0	0	0	1	0	0	1	0	1	1	1	1	0	1	1	1	0	0	0	1	1	1	1	0	0	0	1	0	1	0
284-81-26	0	0	0	0	0	0	0	0	0	1	0	1	0	1	0	1	0	1	1	0	0	0	1	0	0	1	1	1	1	1	1	1	0	1	1	1	0	1	1	1	0	1	0	0	0	1	0	1	0
53-80-59	0	0	1	0	1	0	0	1	0	1	0	1	1	0	1	0	0	1	0	1	0	1	1	1	1	1	0	0	1	1	1	0	1	0	1	0	0	0	1	1	9	9	9	9	9	9	0	1	0
1-80-146	1	0	0	1	0	1	1	1	0	1	1	1	0	1	1	1	1	1	1	0	1	1	1	1	1	1	1	0	1	1	1	1	1	1	1	1	0	0	1	0	1	1	0	1	1	1	0	1	1
2-80-54	1	0	0	0	0	0	1	1	0	1	0	0	0	0	0	0	1	1	0	0	0	1	1	0	0	0	0	0	1	0	0	1	1	0	0	0	1	1	1	0	1	1	0	0	0	1	0	1	1
1-80-277	1	0	0	1	0	0	1	1	1	0	1	0	1	1	0	1	1	1	1	0	0	0	1	0	1	1	1	1	0	1	1	1	0	1	1	1	0	0	1	0	1	1	0	1	0	1	0	1	0
28-80-28	0	1	0	1	0	0	1	1	1	0	0	1	1	1	0	1	0	1	1	1	1	1	1	0	0	0	1	1	1	1	1	1	1	1	1	1	0	1	1	1	1	1	0	1	1	1	0	1	0
1-80-185	1	1	0	0	1	1	0	0	1	0	1	0	0	1	0	0	0	1	0	0	1	0	0	0	0	1	0	0	0	1	1	1	0	1	1	0	1	0	0	0	0	1	0	0	0	0	0	1	0
4-80-15	1	1	0	1	1	0	0	1	0	1	1	1	0	1	1	0	0	1	0	0	0	0	1	0	0	0	0	1	1	1	0	1	0	1	1	0	0	0	1	0	1	1	0	0	0	1	0	1	0
1-80-5	0	0	0	1	0	1	1	1	1	1	0	1	0	0	1	1	1	1	1	0	0	0	1	1	0	0	0	1	1	1	0	1	1	1	1	0	0	0	1	1	1	1	0	1	0	1	0	1	0
26-80-53	0	0	0	0	0	0	1	0	0	0	1	1	0	0	0	0	0	1	1	0	0	0	1	0	0	0	0	0	0	0	0	1	1	0	0	0	0	0	1	1	1	1	0	1	0	1	0	1	0
38-80-1	0	0	0	0	0	0	0	0	1	1	0	0	0	0	0	0	0	1	0	0	1	0	1	0	1	0	0	1	1	1	1	1	0	1	1	1	0	0	1	0	0	0	0	0	0	1	0	1	0
2-80-166	0	0	0	0	0	0	0	0	1	1	0	1	0	0	0	0	0	1	0	0	0	0	1	0	0	0	0	1	0	0	0	1	0	1	1	0	0	0	1	0	0	0	0	0	0	1	0	1	0
IMPERIALGALA	0	0	0	0	0	0	0	1	1	0	0	0	0	0	0	0	0	1	0	1	0	0	0	0	0	0	0	1	0	0	0	1	0	0	1	0	0	1	1	1	1	1	0	1	1	1	0	1	0
CARÍCIA	0	0	1	1	0	0	0	0	1	0	1	1	1	0	0	0	0	1	0	0	0	1	1	0	0	0	0	1	0	0	0	1	0	1	1	0	0	0	0	0	1	1	0	1	0	1	0	1	0
27-80-2	0	0	1	1	0	0	1	0	1	0	1	1	0	0	0	0	0	1	0	1	0	1	0	0	0	0	0	0	1	0	0	1	1	1	1	0	0	0	1	1	1	1	0	0	0	1	0	1	0
ANABELA	0	0	0	0	0	1	0	1	1	1	0	1	0	0	0	0	0	1	0	1	1	0	0	0	0	0	0	1	0	0	0	1	1	1	1	0	1	1	1	0	1	1	0	1	1	1	0	0	0
JULIETA	0	0	0	0	0	0	0	1	1	0	0	0	0	0	0	0	0	1	0	0	1	1	1	0	0	0	0	1	0	0	0	1	0	1	1	1	1	1	1	1	1	1	0	1	0	1	0	1	0
FUGISUPREMA	0	0	0	0	0	0	0	1	1	1	0	1	0	1	1	0	0	1	0	0	0	0	0	0	0	0	0	1	1	0	0	1	1	1	1	0	1	1	1	1	1	1	0	1	0	1	0	0	0
2-80-202	0	0	0	0	0	1	0	1	0	1	0	1	0	1	1	1	0	1	1	1	1	0	0	0	0	0	0	0	1	1	1	1	0	1	1	1	1	0	1	1	1	1	0	1	0	1	0	1	1
2-80-7	0	0	0	0	0	1	0	0	1	0	0	0	0	0	0	0	0	1	1	0	1	1	1	0	0	1	0	1	0	1	1	1	0	1	1	1	1	0	1	0	1	1	0	1	0	1	0	1	1
25-80-77	0	0	0	0	0	0	0	0	1	1	0	1	0	0	1	1	0	1	1	0	0	0	0	0	1	0	0	1	0	1	1	1	0	1	1	1	0	1	1	0	1	1	0	0	0	0	0	1	0
34-80-3	0	0	0	1	0	0	1	1	0	0	1	0	0	1	0	1	0	1	0	0	0	1	1	0	0	0	0	1	1	0	0	1	1	1	1	1	0	0	0	0	1	1	0	1	0	1	0	1	0
2-80-59	0	0	0	1	0	1	0	1	0	1	0	1	0	1	1	0	0	1	0	0	0	1	0	0	0	0	0	1	1	0	0	1	1	1	1	1	0	1	1	1	1	1	0	1	0	1	0	1	0
31-80-34	0	0	0	0	0	1	0	1	1	1	0	1	0	0	0	0	0	1	1	0	0	0	1	1	0	1	0	1	0	0	0	1	1	0	0	0	0	1	1	0	1	1	0	1	0	1	0	1	0
1-80-165	0	0	0	0	0	1	0	1	1	1	0	1	0	1	0	0	0	0	0	0	0	0	1	0	0	0	0	1	1	1	1	1	1	1	1	1	0	1	1	0	1	1	0	0	0	1	0	1	0
303-81-44	0	0	0	0	0	1	0	1	1	1	1	1	0	1	1	0	0	1	1	0	0	1	0	1	0	1	0	1	1	0	0	0	0	0	1	0	0	0	1	1	1	1	0	1	0	1	0	1	0
172-88-304	0	0	0	0	0	0	1	0	1	0	1	0	0	1	0	0	0	1	1	0	0	1	0	1	0	1	0	1	1	0	1	1	1	1	1	0	0	1	1	0	1	1	0	1	1	1	0	1	0
8-80-5	0	0	0	0	0	1	0	0	1	0	1	0	0	1	0	0	0	1	0	0	0	1	0	1	0	0	0	0	1	0	0	1	1	1	0	1	0	1	1	0	1	1	0	1	1	1	0	1	0
14-80-5	0	0	0	0	0	1	0	0	1	1	0	0	0	1	0	0	0	1	1	0	0	1	1	1	0	1	0	0	0	0	0	1	1	1	1	1	1	1	1	0	1	1	1	1	0	1	0	1	0
1-80-35	0	0	0	0	0	1	0	0	1	0	0	0	0	0	0	0	0	1	0	0	0	1	0	1	0	1	0	1	1	0	0	0	1	1	1	1	1	1	1	0	1	1	1	1	0	1	0	1	0
302-81-205	0	0	0	0	0	1	0	0	1	0	0	0	0	1	0	0	0	1	0	0	0	1	1	1	0	0	0	1	0	1	1	0	0	0	0	0	1	1	1	1	1	1	0	1	0	1	1	1	0
25-80-59	0	0	0	0	0	0	0	0	1	1	0	0	0	1	0	0	0	1	0	0	0	1	1	1	0	0	0	1	0	0	0	1	0	0	0	0	0	0	1	1	1	1	0	1	0	0	0	1	1
26-80-144	0	0	0	0	0	0	0	0	1	1	0	1	0	0	0	0	0	1	0	0	0	1	1	1	0	0	0	0	1	0	0	1	0	0	0	0	0	0	1	1	1	1	1	1	0	1	0	1	0
ANNA	0	0	0	0	0	0	0	0	1	1	0	1	0	0	0	0	0	1	0	0	0	1	1	0	0	0	9	9	9	9	9	1	1	1	0	0	0	0	1	0	0	1	1	1	0	1	0	1	1
53-80-149	0	0	0	0	0	0	0	0	0	0	0	1	1	0	0	0	0	1	0	0	0	0	0	0	0	0	0	0	0	0	0	1	0	0	0	0	0	0	1	1	0	0	1	1	0	1	0	1	0
CASTELGALA	0	0	0	0	0	0	0	0	1	0	0	1	1	0	0	0	0	1	0	0	0	0	0	0	0	0	0	1	0	0	0	1	0	0	0	0	0	0	1	1	0	0	1	1	0	1	0	1	0
[truncated: 26 more columns]
